# Supplementary material for: Gene Mapping and Gene-Set Analysis for Milk Fever Incidence in Holstein Dairy Cattle
Source: Front Genet. 2018 Oct 10;9:465. doi: 10.3389/fgene.2018.00465 (PMC6192420; doi:10.3389/fgene.2018.00465)
Supplement: TABLE S1 — List of single nucleotide polymorphism (SNPs) in the 2% of the SNP effects distribution. [file Table_1.XLSX]

## Sheet: Sheet1
Chromosome	Position	SNPSolution	Gene
1	3404571	-0.00037	NA
1	6882069	0.00039	NA
1	8709327	-0.00041	NA
1	14260986	0.00039	NA
1	14626307	-0.00034	NA
1	14933060	0.00034	ENSBTAG00000003301
1	15071831	-0.00035	NA
1	18758665	0.00043	NA
1	31991587	-0.00036	NA
1	32036293	-0.00037	NA
1	33641578	0.00035	ENSBTAG00000009219
1	36308223	-0.00035	NA
1	41247891	-0.00042	ENSBTAG00000044111
1	41490266	-0.00038	ENSBTAG00000044111
1	43344918	0.00034	NA
1	47807494	0.00034	NA
1	51376525	0.0004	NA
1	52537365	0.00037	NA
1	53656600	-0.00034	ENSBTAG00000018399
1	57192123	-0.00034	ENSBTAG00000004599
1	57660748	0.00033	NA
1	57913747	-0.00034	NA
1	59256538	-0.00044	NA
1	59435634	0.00038	ENSBTAG00000011928
1	60378888	0.00036	NA
1	61587720	0.00045	NA
1	65082461	0.00034	ENSBTAG00000001293
1	66696653	-0.00036	NA
1	71015840	-0.00034	ENSBTAG00000001890
1	82468782	-0.00034	ENSBTAG00000019625
1	92144828	0.00034	NA
1	92687973	0.00034	NA
1	96905786	0.00035	ENSBTAG00000011742
1	100800828	-0.00039	ENSBTAG00000011423
1	112630052	0.00035	ENSBTAG00000013013
1	112649918	-0.00038	ENSBTAG00000013013
1	112675358	-0.00041	ENSBTAG00000013013
1	121443203	-0.0004	NA
1	122360054	0.00034	NA
1	131533041	0.00033	NA
1	132696696	-0.00038	NA
1	132983082	-0.00033	NA
1	135995337	-0.00035	NA
1	147920597	0.00034	ENSBTAG00000011495
1	149847730	-0.00043	NA
1	152114929	0.00033	NA
1	155293647	-0.00043	NA
1	156280572	0.00042	NA
1	156340883	-0.00044	NA
1	157222062	-0.00041	ENSBTAG00000021158
1	157508588	-0.00033	NA
1	158037465	-0.00037	NA
1	158319652	-0.00036	NA
2	6994474	-0.00033	NA
2	8788219	0.00033	NA
2	10114578	0.00035	NA
2	12533969	-0.00034	NA
2	12863059	0.00036	NA
2	14336331	0.00038	ENSBTAG00000012100
2	39657937	0.00041	NA
2	39709004	0.00044	NA
2	39775205	0.0004	ENSBTAG00000009770
2	39999947	0.00034	ENSBTAG00000003650
2	47115547	-0.00037	NA
2	50486022	0.00045	NA
2	51330712	-0.0004	NA
2	53389738	0.00044	ENSBTAG00000032289
2	53431931	-0.00046	ENSBTAG00000032289
2	54409482	-0.00048	NA
2	54790728	0.00036	NA
2	54901289	0.00036	NA
2	55038193	-0.00035	NA
2	55199391	0.00035	NA
2	55283216	0.00041	NA
2	56024755	0.00034	NA
2	56382133	0.00034	NA
2	56456865	0.00051	NA
2	57619846	0.00035	NA
2	58018532	0.00033	NA
2	58393701	0.00042	NA
2	58545892	0.00039	ENSBTAG00000017629
2	60388375	0.00033	ENSBTAG00000044055
2	62367003	0.00038	ENSBTAG00000026842
2	63181292	-0.00033	ENSBTAG00000018744
2	63870312	-0.00039	NA
2	63900374	0.00037	NA
2	63948276	0.00035	NA
2	63989724	-0.00044	NA
2	64043648	0.00041	NA
2	65129428	-0.0004	ENSBTAG00000005238
2	65625021	-0.00033	NA
2	66329113	0.00034	NA
2	67361632	-0.00033	NA
2	67387596	-0.00035	NA
2	68386619	-0.00035	NA
2	69359925	-0.00043	NA
2	69438526	-0.0005	NA
2	69662990	0.00035	NA
2	70232878	0.00035	NA
2	70322692	0.00041	NA
2	70357655	-0.00038	NA
2	70419858	0.00035	NA
2	70485741	0.00033	NA
2	71023597	-0.00038	NA
2	71779928	0.00039	ENSBTAG00000009057
2	72324157	0.00037	ENSBTAG00000018236
2	72784881	-0.00039	NA
2	72790595	-0.00038	NA
2	72999065	-0.00034	ENSBTAG00000011682
2	73165500	0.00046	ENSBTAG00000011682
2	73209337	-0.00046	NA
2	85059828	0.00033	NA
2	86035295	-0.0004	ENSBTAG00000031696
2	86909355	0.00046	ENSBTAG00000007635
2	87872337	0.00037	NA
2	88545567	0.00034	NA
2	88582171	-0.00042	NA
2	89707126	-0.00036	ENSBTAG00000038878
2	92296165	0.00053	NA
2	93505187	0.00035	NA
2	93819761	0.00039	NA
2	94100569	-0.00043	NA
2	94973965	0.00044	NA
2	95090044	-0.0004	NA
2	96953499	0.00058	ENSBTAG00000020527
2	97289335	-0.00034	NA
2	98029197	0.00057	ENSBTAG00000015415
2	98304527	-0.00048	ENSBTAG00000021600
2	98490521	-0.00041	ENSBTAG00000010722
2	98897134	0.00037	ENSBTAG00000016662
2	98968329	-0.00039	NA
2	99365205	0.00048	NA
2	99419731	0.00048	NA
2	99923629	-0.00034	ENSBTAG00000012647
2	100273809	-0.00039	NA
2	100339737	0.00046	NA
2	100376419	-0.00055	NA
2	100731745	0.00048	ENSBTAG00000043939
2	100950039	0.0004	NA
2	101089845	0.00037	NA
2	101255449	-0.00045	NA
2	102906006	-0.00038	NA
2	102947494	0.00048	ENSBTAG00000018552
2	103470685	0.00057	NA
2	103740281	0.00036	NA
2	104471715	0.00036	NA
2	104555063	-0.00034	ENSBTAG00000013215
2	104667832	0.00034	ENSBTAG00000010426
2	105283819	-0.00058	NA
2	105563861	-0.00039	NA
2	105687751	-0.00044	NA
2	105701103	-0.00052	NA
2	105860790	-0.00061	NA
2	106358314	-0.00033	NA
2	106663843	-0.00045	ENSBTAG00000002485
2	106915878	0.0004	NA
2	107409737	0.00043	ENSBTAG00000018415
2	107455392	-0.00036	ENSBTAG00000013489
2	107505296	0.00038	ENSBTAG00000013492
2	107528533	0.00052	NA
2	107708680	0.00034	NA
2	107799001	0.00037	ENSBTAG00000031041
2	108129101	-0.00047	ENSBTAG00000046176
2	108509806	-0.00052	NA
2	108529237	0.0004	NA
2	108531233	0.00038	NA
2	108665467	-0.00041	NA
2	108688889	0.00036	NA
2	109106216	-0.0007	NA
2	109253408	-0.00036	NA
2	109477853	-0.00042	NA
2	109537765	0.00054	NA
2	109603994	0.00041	NA
2	109839219	0.00056	NA
2	110007375	-0.00038	NA
2	110353189	-0.00041	ENSBTAG00000010030
2	111155237	0.00043	ENSBTAG00000009950
2	111650859	0.00059	NA
2	111838323	0.00041	ENSBTAG00000017258
2	111870534	-0.00054	ENSBTAG00000017258
2	112103725	0.00043	NA
2	112126934	-0.00062	NA
2	112173210	0.00068	NA
2	112277611	0.00038	NA
2	112301239	0.00035	NA
2	112331026	0.00037	NA
2	112451671	0.00045	NA
2	112515240	-0.00046	NA
2	112631781	-0.00045	NA
2	112661516	-0.00043	NA
2	112685161	0.0005	ENSBTAG00000011133
2	112756530	0.00043	NA
2	112784738	-0.00061	ENSBTAG00000016951
2	112819932	0.00065	ENSBTAG00000016951
2	113028568	0.00056	NA
2	113064768	0.00051	NA
2	113321109	-0.00054	NA
2	113483502	0.00054	ENSBTAG00000021769
2	113490326	-0.00039	NA
2	113530859	0.00041	NA
2	113576900	-0.00041	NA
2	113749689	0.00042	ENSBTAG00000000581
2	114008133	-0.00044	NA
2	114060265	0.00038	NA
2	114090327	-0.00046	NA
2	114112197	0.00044	NA
2	114186713	-0.00036	NA
2	114216823	-0.0005	NA
2	114298642	0.00038	NA
2	114317194	-0.00056	NA
2	114376924	0.00044	ENSBTAG00000019152
2	114380742	-0.00048	ENSBTAG00000044367
2	114380742	-0.00048	ENSBTAG00000019152
2	114394450	-0.00048	ENSBTAG00000019152
2	114415455	0.00046	ENSBTAG00000019152
2	114469267	0.00042	ENSBTAG00000019152
2	114477377	-0.00045	ENSBTAG00000019152
2	114647546	-0.00051	NA
2	114891539	-0.00047	NA
2	114986911	0.00044	NA
2	115092998	0.00033	NA
2	115130233	-0.00047	NA
2	115167954	0.00047	NA
2	115191661	-0.00052	NA
2	115550814	-0.00054	NA
2	115578336	-0.00053	NA
2	115653909	-0.00065	NA
2	115714967	-0.00048	NA
2	115735010	0.0005	NA
2	116042676	-0.00045	ENSBTAG00000021310
2	116087072	-0.00054	ENSBTAG00000021310
2	116121397	-0.00042	ENSBTAG00000021316
2	116142693	0.00035	ENSBTAG00000021316
2	116293266	-0.00037	ENSBTAG00000021319
2	116299777	-0.00036	ENSBTAG00000021319
2	116433943	0.00033	ENSBTAG00000021323
2	116477222	0.00043	ENSBTAG00000021323
2	116542326	0.00046	NA
2	116628431	0.00046	ENSBTAG00000021325
2	116797036	0.00057	ENSBTAG00000021327
2	116854367	-0.00038	NA
2	116909603	0.0004	ENSBTAG00000021328
2	116934708	0.00052	ENSBTAG00000021328
2	116963382	0.00052	NA
2	116998234	0.00058	NA
2	117022469	-0.00045	NA
2	117526444	0.00049	NA
2	117551688	-0.00046	NA
2	117809766	-0.0004	NA
2	117946210	-0.00047	ENSBTAG00000037640
2	117964448	0.00043	ENSBTAG00000037640
2	118026544	-0.00043	ENSBTAG00000037640
2	118054344	-0.00047	ENSBTAG00000037640
2	118054344	-0.00047	ENSBTAG00000044908
2	118084631	-0.00048	ENSBTAG00000037640
2	118108294	0.00052	NA
2	118130312	0.00049	NA
2	118581255	-0.00052	NA
2	118773633	-0.00038	ENSBTAG00000010338
2	118773633	-0.00038	ENSBTAG00000043024
2	118966618	-0.00033	ENSBTAG00000044419
2	119158849	0.00045	ENSBTAG00000037989
2	119194847	-0.00035	ENSBTAG00000037702
2	119514496	0.00038	NA
2	119543056	-0.00038	NA
2	119595498	0.00047	NA
2	119630462	-0.00045	ENSBTAG00000030718
2	120221738	-0.00045	ENSBTAG00000002549
2	120805136	0.00041	NA
2	120975500	-0.0004	ENSBTAG00000011390
2	121789727	-0.00039	ENSBTAG00000026684
2	123107094	0.00034	ENSBTAG00000018979
2	123191539	-0.0004	ENSBTAG00000042775
2	123191539	-0.0004	ENSBTAG00000018979
2	123421577	-0.00033	NA
2	123717269	-0.00035	NA
2	127309460	-0.00046	ENSBTAG00000040497
2	129657387	-0.00037	ENSBTAG00000030434
2	129927678	0.00033	ENSBTAG00000014400
2	132668144	0.00042	NA
2	133019470	-0.00037	NA
2	133518535	0.00035	ENSBTAG00000007998
2	134738023	-0.00034	NA
3	7371235	-0.0004	ENSBTAG00000010158
3	12665141	-0.00035	NA
3	43939238	0.00036	NA
3	43975868	-0.00033	NA
3	46619554	0.00034	NA
3	75660449	0.0004	ENSBTAG00000009338
3	79247381	0.00041	NA
3	79279462	-0.00043	ENSBTAG00000008636
3	79282515	0.00046	ENSBTAG00000008636
3	79312407	0.0004	ENSBTAG00000008636
3	79606410	-0.00037	ENSBTAG00000030852
3	79606410	-0.00037	ENSBTAG00000008636
3	79966608	0.00035	NA
3	80767668	-0.0004	NA
3	80798088	-0.00039	NA
3	80860593	-0.00039	ENSBTAG00000003147
3	81185415	0.00039	ENSBTAG00000016455
3	81329060	0.00035	NA
3	81672675	0.00035	ENSBTAG00000012312
3	83306806	0.0004	ENSBTAG00000010124
3	83423985	0.00039	NA
3	83692702	0.00034	NA
3	84150653	0.00034	ENSBTAG00000021975
3	84174012	0.00036	ENSBTAG00000021975
3	84416536	-0.00037	ENSBTAG00000021975
3	84794654	0.00033	ENSBTAG00000000074
3	85299919	-0.00038	NA
3	86081214	-0.00047	NA
3	86103168	0.00046	NA
3	86270064	0.00044	ENSBTAG00000009481
3	86467404	-0.00041	NA
3	86806376	0.00037	ENSBTAG00000030669
3	86841642	0.00046	ENSBTAG00000030669
3	86865326	0.00047	ENSBTAG00000030669
3	87098935	0.00052	ENSBTAG00000030669
3	88279862	-0.00034	NA
3	89347495	0.00038	NA
3	91180082	-0.00036	NA
3	92327315	0.00036	NA
3	93523689	0.00033	ENSBTAG00000000736
3	96275050	0.00035	ENSBTAG00000014482
3	100184301	-0.00034	NA
3	104930456	-0.00037	NA
3	116672522	-0.00035	NA
4	3985593	-0.00034	NA
4	12803202	-0.00033	NA
4	38257758	0.00034	NA
4	46172451	0.00033	ENSBTAG00000000189
4	46231805	0.00033	ENSBTAG00000000189
4	49616352	0.00035	NA
4	49738691	0.00038	NA
4	63454908	0.00036	NA
4	64246142	0.0004	ENSBTAG00000016707
4	65079632	0.00033	NA
4	66830563	-0.00034	ENSBTAG00000016223
4	68075188	-0.00039	ENSBTAG00000046308
4	68579054	0.00034	ENSBTAG00000019024
4	68694252	-0.00041	ENSBTAG00000019024
4	68746168	0.00042	ENSBTAG00000019024
4	68882831	-0.00033	NA
4	68942061	0.00045	ENSBTAG00000001036
4	68942061	0.00045	ENSBTAG00000043287
4	69009351	-0.00044	ENSBTAG00000001036
4	69510006	0.00045	NA
4	69693096	0.00046	ENSBTAG00000005650
4	87944727	0.00035	ENSBTAG00000005110
4	91417417	0.00036	NA
4	97279294	0.00033	NA
4	111183448	-0.00033	NA
4	111788712	-0.00045	NA
4	113303894	-0.0004	ENSBTAG00000031106
4	115392610	0.00035	ENSBTAG00000024199
4	117121829	-0.00034	NA
4	118924331	-0.00033	ENSBTAG00000020335
5	738426	-0.00046	NA
5	1764955	0.00033	NA
5	2072803	0.0004	ENSBTAG00000018575
5	2586338	0.00034	NA
5	2755263	-0.00041	NA
5	3007904	-0.0004	NA
5	3591811	-0.00037	NA
5	3867658	-0.00033	NA
5	4101269	0.00054	NA
5	4677157	0.00039	NA
5	6787834	0.00037	NA
5	7314405	-0.00038	NA
5	7338536	0.00037	NA
5	7372494	-0.0004	NA
5	7651053	0.00048	ENSBTAG00000009852
5	7674802	0.00049	ENSBTAG00000009852
5	7733715	0.00034	NA
5	7988169	-0.00041	NA
5	8142075	-0.00039	NA
5	8323427	0.00035	NA
5	8335469	-0.00033	NA
5	8978484	-0.00035	ENSBTAG00000034693
5	10236503	-0.00038	ENSBTAG00000026977
5	10482135	-0.00038	ENSBTAG00000011367
5	10511028	-0.00036	ENSBTAG00000011367
5	12517388	-0.00036	ENSBTAG00000002888
5	12791449	-0.00035	NA
5	13463428	0.00034	NA
5	30659497	-0.00034	ENSBTAG00000008499
5	66830677	0.00034	NA
5	87256341	-0.00035	NA
5	89192488	0.00037	NA
5	91391257	0.00034	NA
5	94562606	-0.00034	NA
5	100452647	0.00033	NA
5	102308562	-0.00039	NA
5	116354943	0.00033	ENSBTAG00000006776
6	6788864	-0.00037	NA
6	11998522	0.00033	NA
6	15214233	0.00037	NA
6	15566355	0.00036	NA
6	22576164	-0.00034	NA
6	44649549	-0.00037	NA
6	77289713	0.00034	NA
6	77365620	0.00049	NA
6	77391041	0.00053	NA
6	77395305	-0.00046	NA
6	78289101	-0.00037	NA
6	78311559	0.00041	NA
6	78676761	-0.00037	NA
6	79006685	-0.00037	ENSBTAG00000013918
6	81392013	-0.00037	NA
6	82207842	0.00035	NA
6	82409949	0.00043	NA
6	83247962	0.00041	NA
6	83256899	0.00045	NA
6	83900931	-0.00036	NA
6	84968944	0.00037	ENSBTAG00000001323
6	84986240	0.00038	ENSBTAG00000001323
6	85178107	0.00047	ENSBTAG00000038648
6	87600892	0.00051	ENSBTAG00000002928
6	87878364	0.00034	ENSBTAG00000016795
6	88069548	-0.00038	ENSBTAG00000012397
6	88103696	-0.00038	NA
6	88494442	-0.00037	ENSBTAG00000002348
6	88592295	-0.00039	NA
6	88724389	0.00033	ENSBTAG00000013718
6	88887995	-0.00034	NA
6	88891318	0.00033	NA
6	89139865	0.00036	NA
6	89596106	0.00038	NA
6	90989420	-0.00041	ENSBTAG00000004052
6	91023863	-0.00044	NA
6	92648735	0.00033	ENSBTAG00000010954
6	96070409	-0.00036	NA
6	116931851	-0.00037	ENSBTAG00000014058
6	127835731	-0.00034	NA
6	129800337	-0.00034	NA
7	2991449	0.00034	NA
7	3933309	0.00034	ENSBTAG00000016042
7	3933309	0.00034	ENSBTAG00000001765
7	4907409	0.00037	ENSBTAG00000033886
7	23469845	-0.00034	NA
7	35071656	0.00037	NA
7	35505888	0.00034	NA
7	36801410	0.00033	NA
7	37070486	0.00034	NA
7	37091539	-0.00043	NA
7	37289420	-0.00045	NA
7	38046316	-0.00036	NA
7	38055607	-0.0004	NA
7	38075277	0.0004	NA
7	38103070	-0.00039	NA
7	38196134	0.00036	NA
7	38584625	0.00035	NA
7	38674403	0.00049	NA
7	38702501	0.00042	NA
7	38723948	0.00037	ENSBTAG00000020489
7	38836622	-0.00044	NA
7	40301810	-0.00043	ENSBTAG00000011398
7	40446135	0.00034	ENSBTAG00000039886
7	41163996	0.00037	ENSBTAG00000046194
7	41163996	0.00037	ENSBTAG00000006428
7	41321459	-0.00042	NA
7	41445679	0.00043	ENSBTAG00000046424
7	41565963	-0.00045	ENSBTAG00000047300
7	41696454	0.00043	NA
7	42293409	0.00045	ENSBTAG00000030735
7	42293409	0.00045	ENSBTAG00000039930
7	43592173	-0.00044	ENSBTAG00000046950
7	43822790	0.00051	ENSBTAG00000024809
7	44176069	0.00042	NA
7	44470851	0.00042	NA
7	44490836	0.00041	ENSBTAG00000045623
7	44585963	0.00047	ENSBTAG00000000717
7	44658442	0.00053	NA
7	44946039	-0.00042	ENSBTAG00000020269
7	45196738	-0.0004	ENSBTAG00000020776
7	45412030	0.00051	ENSBTAG00000030839
7	45439468	-0.00048	NA
7	45559515	0.00036	ENSBTAG00000046263
7	45638520	0.00046	NA
7	46354401	0.00048	NA
7	46477516	0.00044	ENSBTAG00000017105
7	46553716	-0.00043	NA
7	46574843	0.00049	NA
7	46626888	-0.00057	NA
7	46743296	-0.00052	NA
7	46807523	0.00042	NA
7	46883556	-0.00043	NA
7	46929710	0.00039	NA
7	47548772	0.00037	ENSBTAG00000010984
7	47984663	-0.0004	NA
7	48043260	0.00033	ENSBTAG00000014746
7	48176620	0.00045	NA
7	48470968	-0.00046	ENSBTAG00000016105
7	48531566	0.00049	NA
7	48564608	-0.00048	NA
7	48686658	-0.00044	NA
7	48881790	0.00034	ENSBTAG00000018287
7	48908617	-0.00033	NA
7	49242955	-0.00049	ENSBTAG00000014638
7	49465390	0.00043	NA
7	49920600	-0.00038	NA
7	49999470	-0.00053	NA
7	50056139	-0.00067	NA
7	50096086	-0.00034	NA
7	50448202	-0.00049	NA
7	50488296	-0.00046	NA
7	50508931	-0.00045	NA
7	50541246	0.00046	NA
7	50577792	0.00049	NA
7	50828600	0.00035	NA
7	51397710	0.00039	ENSBTAG00000010063
7	51437662	-0.0004	ENSBTAG00000010069
7	52757805	-0.0004	ENSBTAG00000010689
7	52788724	-0.00048	NA
7	52817245	0.00038	NA
7	52861252	0.0005	NA
7	52902976	0.00039	NA
7	53636191	0.00037	NA
7	54513838	0.00033	NA
7	55116289	-0.00044	NA
7	55144387	-0.00037	NA
7	55384684	-0.00041	NA
7	55434939	0.00046	NA
7	55813851	0.00035	ENSBTAG00000027151
7	56152302	0.00036	ENSBTAG00000027151
7	56374904	-0.00035	NA
7	56399266	0.00035	NA
7	56419168	-0.00051	NA
7	57912540	0.00043	NA
7	57973725	0.00038	NA
7	58033649	0.00058	NA
7	58078075	-0.00051	NA
7	58255324	0.0005	NA
7	58333017	-0.00053	NA
7	58565900	-0.00038	NA
7	58667344	-0.00059	NA
7	58685318	-0.00053	NA
7	58781492	0.00058	NA
7	58809602	-0.00044	NA
7	58923345	0.00044	ENSBTAG00000044169
7	58954836	0.00045	ENSBTAG00000044169
7	59019641	-0.0004	NA
7	59040719	0.00049	NA
7	59731620	0.00047	NA
7	59974127	0.00048	ENSBTAG00000001862
7	60256771	-0.00041	NA
7	60323501	-0.00047	NA
7	60475602	0.00058	ENSBTAG00000000626
7	60562576	0.00041	ENSBTAG00000000626
7	60585197	0.0006	ENSBTAG00000010661
7	60848519	-0.00041	ENSBTAG00000003349
7	61093739	0.00036	NA
7	61118860	0.0005	NA
7	61228269	-0.00058	NA
7	61401357	0.00043	ENSBTAG00000019140
7	61404990	0.00046	ENSBTAG00000019140
7	61518815	0.00034	NA
7	61707355	-0.00045	ENSBTAG00000033759
7	61879960	-0.00046	ENSBTAG00000047660
7	62598277	0.00033	ENSBTAG00000004896
7	63007092	0.00043	NA
7	63088420	0.00035	NA
7	63184722	0.00041	ENSBTAG00000012945
7	63312886	0.00033	ENSBTAG00000012768
7	63443211	-0.0004	NA
7	63494788	0.00039	ENSBTAG00000002804
7	63519073	0.00038	ENSBTAG00000002804
7	63519073	0.00038	ENSBTAG00000045358
7	63539655	0.00042	ENSBTAG00000000910
7	63547825	-0.00045	ENSBTAG00000000910
7	63569723	0.00041	ENSBTAG00000020087
7	63580963	0.00041	ENSBTAG00000020087
7	63865559	-0.00048	ENSBTAG00000001692
7	63901946	0.00041	NA
7	64451610	-0.00048	ENSBTAG00000002834
7	64766846	-0.00035	ENSBTAG00000047625
7	64766846	-0.00035	ENSBTAG00000003498
7	65205920	-0.00043	NA
7	65245810	-0.00037	NA
7	65358446	-0.00056	NA
7	65414632	0.00049	NA
7	65834205	-0.00035	NA
7	65944021	-0.00038	NA
7	66722552	0.00034	NA
7	67442121	-0.00033	NA
7	71141471	-0.00035	ENSBTAG00000020213
7	73155944	-0.00033	NA
7	73370317	-0.00036	NA
7	81333554	0.00037	NA
8	10844538	-0.00033	ENSBTAG00000021069
8	24707157	-0.00037	ENSBTAG00000043972
8	25499941	0.00038	ENSBTAG00000002997
8	26330491	-0.00042	NA
8	27749930	-0.00035	NA
8	27873118	-0.00033	NA
8	29738702	0.00034	NA
8	30320626	-0.00034	NA
8	30809624	0.00033	NA
8	31887048	0.00037	NA
8	34470329	0.00035	NA
8	88693219	0.00044	ENSBTAG00000014523
8	92627675	0.00045	ENSBTAG00000003137
8	92792703	0.00042	ENSBTAG00000015358
8	93969992	0.00038	NA
8	97411529	0.00038	NA
8	97514621	-0.00039	NA
8	98447210	-0.0004	NA
8	98967406	0.00038	NA
8	99117773	-0.00039	NA
8	99176833	-0.00034	NA
8	99351776	0.00033	ENSBTAG00000043059
8	100279127	0.0004	NA
8	101090148	-0.00033	ENSBTAG00000046602
8	101272702	-0.00037	NA
8	101283730	-0.00034	NA
8	102664941	-0.00033	ENSBTAG00000011027
8	103028846	-0.00036	NA
8	105760927	-0.00037	NA
8	106044814	-0.00035	ENSBTAG00000000575
8	106437164	0.00041	NA
8	109132003	0.00035	NA
8	109271191	0.00037	NA
8	112824694	-0.00035	ENSBTAG00000038489
9	2637837	0.00034	NA
9	6336040	0.00037	NA
9	16119778	0.00036	NA
9	20909269	0.00034	NA
9	36167730	-0.00039	NA
9	36960364	0.00038	NA
9	40978304	-0.00035	ENSBTAG00000005827
9	44850520	0.00034	NA
9	49487154	0.00035	NA
9	50378425	0.00034	NA
9	50832512	-0.00038	NA
9	50899854	-0.00038	ENSBTAG00000042767
9	51395314	0.00049	NA
9	51611028	-0.00041	NA
9	58868903	0.00033	NA
9	58884117	-0.00043	NA
9	58938350	0.00041	NA
9	61062154	0.00035	ENSBTAG00000020713
9	62374490	-0.00033	NA
9	63872071	-0.00039	NA
9	64262480	-0.00038	NA
9	65543624	-0.00048	NA
9	66217784	0.0004	ENSBTAG00000000257
9	75805249	-0.00036	ENSBTAG00000016791
9	83141177	0.00041	ENSBTAG00000009665
9	86762856	-0.00046	NA
9	87724552	0.00035	NA
9	90037629	0.00033	ENSBTAG00000007159
9	90250367	-0.00037	ENSBTAG00000007159
9	104040153	-0.00034	NA
9	104050068	-0.00035	NA
10	3749763	0.00033	NA
10	3846971	0.00035	NA
10	48647362	-0.00036	NA
10	50387217	0.00035	NA
10	52086383	-0.00041	NA
10	52305069	-0.00042	NA
10	67118053	0.00036	NA
10	67938058	-0.00033	NA
10	68352930	-0.00034	NA
10	68499241	-0.00035	ENSBTAG00000045339
10	74964406	-0.00035	NA
11	12539187	0.00038	NA
11	20271885	-0.00033	NA
11	24379969	-0.00036	NA
11	46933241	0.00038	NA
11	47342491	-0.00036	ENSBTAG00000000184
11	69835914	-0.00037	NA
11	73753220	0.00038	ENSBTAG00000021072
11	87722131	-0.00033	NA
11	87817578	0.00035	NA
11	87840061	0.00038	ENSBTAG00000002108
11	88750137	0.00036	NA
11	90131383	-0.00033	NA
11	90175621	-0.00035	NA
11	99144273	0.00037	ENSBTAG00000015327
11	105348232	0.00034	ENSBTAG00000007882
11	105397592	-0.0004	NA
12	947661	-0.00035	NA
12	3045383	-0.00036	NA
12	6851955	-0.00034	NA
12	9515754	0.00037	NA
12	10657641	-0.00037	ENSBTAG00000022779
12	25066554	0.00037	NA
12	25374111	0.00033	ENSBTAG00000038495
12	25662403	-0.00036	ENSBTAG00000038495
12	25775588	-0.00034	NA
12	26158255	-0.00033	ENSBTAG00000022991
12	26239139	0.00038	ENSBTAG00000022991
12	26272690	0.00044	ENSBTAG00000022991
12	32657285	-0.00039	NA
12	35470876	-0.00036	NA
12	40213160	-0.00046	NA
12	41075239	0.00034	NA
12	44501711	0.00034	ENSBTAG00000008647
12	44553021	-0.00033	ENSBTAG00000008647
12	44668222	0.00035	NA
12	44831274	0.00041	NA
12	44853729	-0.0004	NA
12	44912637	-0.00037	NA
12	45050839	-0.00034	NA
12	46159958	-0.00035	NA
12	46212743	0.00037	NA
12	47267604	-0.00038	NA
12	47810246	0.00046	ENSBTAG00000019889
12	48956332	-0.00033	ENSBTAG00000044007
12	50753709	-0.00043	ENSBTAG00000005760
12	51777874	-0.00045	NA
12	51973484	-0.00036	NA
12	53589025	0.00033	NA
12	61345454	-0.00034	NA
12	68331935	-0.00034	ENSBTAG00000040347
12	68573092	0.00039	ENSBTAG00000040347
12	69440549	0.00035	NA
12	85569048	0.00034	NA
12	85884022	0.00034	NA
12	89215500	-0.00036	NA
13	7132707	-0.0004	ENSBTAG00000021614
13	7673619	0.00044	NA
13	10009099	-0.00036	ENSBTAG00000034441
13	13843476	-0.00036	NA
13	14585745	-0.00047	NA
13	14725328	0.00045	NA
13	15224026	-0.00034	NA
13	38530393	-0.00034	ENSBTAG00000042662
13	38530393	-0.00034	ENSBTAG00000003422
13	60834492	0.00033	ENSBTAG00000003977
13	72309463	0.00033	NA
13	73273012	-0.00034	NA
13	81606009	-0.00033	NA
13	84084354	0.00044	NA
14	1379063	-0.00036	NA
14	1868636	-0.00034	ENSBTAG00000014458
14	7373793	0.00037	NA
14	7774329	0.00035	NA
14	13146789	-0.00039	NA
14	13188143	-0.00033	NA
14	13337232	0.0004	NA
14	13571096	0.00039	NA
14	13580277	-0.00034	NA
14	13602486	-0.00036	NA
14	13680187	0.00036	NA
14	13821929	-0.00041	NA
14	13998894	-0.00038	NA
14	14159708	0.00043	NA
14	14220182	0.00035	NA
14	14255855	0.0004	NA
14	15518418	0.00034	NA
14	15700185	-0.00038	NA
14	15732809	-0.00036	NA
14	16677121	0.00034	ENSBTAG00000010275
14	16923900	0.00039	NA
14	17614674	-0.00041	ENSBTAG00000013537
14	19132330	-0.00043	NA
14	19316702	-0.00041	NA
14	19629540	0.00038	NA
14	19701806	0.00036	ENSBTAG00000019892
14	19715562	-0.0004	ENSBTAG00000019892
14	19785026	0.00041	NA
14	19820400	-0.00044	NA
14	19892271	-0.00037	NA
14	19938597	-0.00036	NA
14	20458442	-0.00043	NA
14	21471985	-0.00037	NA
14	22517710	0.00038	NA
14	25425357	0.00038	NA
14	27408939	-0.00035	NA
14	27669598	-0.0004	ENSBTAG00000017529
14	27708474	-0.00035	ENSBTAG00000017529
14	27751888	0.00035	NA
14	27808182	0.00033	NA
14	28247205	-0.00039	NA
14	28276206	-0.00051	NA
14	28284935	-0.00041	NA
14	28348709	0.00035	NA
14	28443928	-0.00038	NA
14	28498601	0.00038	NA
14	29109628	-0.00033	NA
14	29129820	0.00035	NA
14	30849345	0.0004	NA
14	31219729	0.00036	NA
14	31267746	0.00035	ENSBTAG00000044542
14	31708200	-0.00044	ENSBTAG00000015901
14	31791389	-0.00034	ENSBTAG00000008629
14	31853480	0.00041	ENSBTAG00000011614
14	32231624	0.00036	NA
14	32569930	0.00035	NA
14	32590800	0.00037	NA
14	33092005	-0.00035	ENSBTAG00000000620
14	39469164	-0.0004	NA
14	39763251	-0.00037	ENSBTAG00000012608
14	44655357	0.00033	NA
14	50416742	-0.00033	NA
14	63801482	-0.00035	ENSBTAG00000007943
14	65096463	-0.00036	NA
14	65190322	0.00033	NA
14	66258745	-0.00035	ENSBTAG00000017833
14	66282557	-0.00036	ENSBTAG00000017833
14	66907798	-0.00044	NA
14	66951519	0.00046	NA
14	67913507	-0.00037	ENSBTAG00000026234
14	67963582	0.00039	ENSBTAG00000026234
14	68549959	-0.00048	ENSBTAG00000017165
14	68552752	-0.0004	ENSBTAG00000017165
14	69542193	-0.00055	ENSBTAG00000011908
14	69597445	-0.00052	ENSBTAG00000011908
14	70029997	0.00055	ENSBTAG00000014357
14	70358208	-0.00045	NA
14	70387887	-0.00047	NA
14	70389879	-0.00037	ENSBTAG00000007687
14	70562843	-0.00038	NA
14	70921476	0.00049	NA
14	71025573	-0.00045	NA
14	71126841	0.00036	NA
14	71814260	-0.00036	ENSBTAG00000004902
14	71814260	-0.00036	ENSBTAG00000004906
14	72591421	-0.00038	NA
14	73568879	-0.00035	NA
14	73897732	-0.00037	NA
14	74021731	0.00044	NA
14	74053080	0.00046	NA
14	74218152	-0.00041	NA
14	75517287	0.0004	ENSBTAG00000032301
14	75542851	0.00037	ENSBTAG00000032301
14	75571250	0.00041	ENSBTAG00000006004
14	76101743	-0.00043	ENSBTAG00000013225
14	76217573	-0.00035	NA
14	77820814	-0.00034	NA
14	77853126	-0.00043	NA
14	78191788	0.00033	NA
14	78988112	-0.00047	NA
14	79972473	-0.00036	NA
14	80422782	0.00035	NA
14	80814993	0.00038	NA
14	83749297	-0.00044	ENSBTAG00000015341
14	84340431	-0.00043	ENSBTAG00000044126
15	2364492	-0.00043	NA
15	5027884	0.00035	NA
15	27617863	-0.00035	NA
15	28707211	-0.00033	NA
15	28882493	-0.00034	NA
15	37726788	-0.00039	NA
15	39234046	-0.00046	ENSBTAG00000009150
15	40018295	0.00035	NA
15	53757917	-0.00033	NA
15	61407226	0.00034	NA
15	63348400	0.00036	ENSBTAG00000004561
15	63348400	0.00036	ENSBTAG00000023831
15	66677583	-0.00037	NA
16	4138735	0.00035	ENSBTAG00000010427
16	10540543	-0.00034	NA
16	19053391	0.00033	NA
16	22272329	-0.0004	NA
16	25632771	0.00034	NA
16	28714453	-0.00033	NA
16	29412093	0.00041	ENSBTAG00000016185
16	29890723	-0.00049	NA
16	30297563	0.0004	ENSBTAG00000024560
16	31093233	0.00041	NA
16	31162715	0.0004	NA
16	31216031	-0.00038	ENSBTAG00000013949
16	31226564	-0.00042	ENSBTAG00000013949
16	31255320	0.00039	ENSBTAG00000013949
16	31382509	-0.00033	NA
16	32169733	0.0004	ENSBTAG00000033180
16	32517229	-0.00033	NA
16	36357048	0.00035	ENSBTAG00000005410
16	39000417	0.00038	NA
16	39059595	-0.00036	ENSBTAG00000004570
16	39392888	-0.00035	ENSBTAG00000006408
16	41260623	-0.0004	NA
16	41283716	0.00043	NA
16	41412651	-0.00049	NA
16	45150817	-0.0004	NA
16	45197527	0.0005	NA
16	45309651	0.00041	ENSBTAG00000009515
16	45359459	0.0005	NA
16	45403566	-0.00041	ENSBTAG00000013411
16	45417492	-0.0004	NA
16	46069918	-0.00043	NA
16	46093561	0.00042	NA
16	46591907	0.00038	NA
16	46599711	-0.00037	NA
16	46625869	0.00037	NA
16	46772261	-0.00038	NA
16	46784812	-0.00037	NA
16	46863645	0.00041	NA
16	46887759	0.0004	NA
16	46937172	-0.00036	NA
16	47300644	-0.00035	NA
16	47443681	0.00035	NA
16	49119317	0.00036	NA
16	50221835	0.00045	NA
16	50486976	-0.00041	ENSBTAG00000020015
16	50517509	-0.00047	ENSBTAG00000020014
16	51195450	-0.00041	NA
16	51690811	0.00039	ENSBTAG00000009306
16	51690811	0.00039	ENSBTAG00000009307
16	51714090	0.00037	ENSBTAG00000009306
16	53199788	-0.00035	ENSBTAG00000002476
16	53199788	-0.00035	ENSBTAG00000002478
16	53627359	-0.00041	NA
16	53650535	-0.00035	ENSBTAG00000015606
16	54495754	-0.00046	NA
16	55982934	-0.00038	NA
16	56340812	-0.00039	NA
16	56564641	0.0004	ENSBTAG00000024485
16	57197935	-0.00042	NA
16	57399441	0.00038	NA
16	57644356	-0.00036	ENSBTAG00000024482
16	59851930	-0.00033	NA
16	60730382	0.00033	NA
16	62948497	0.0004	NA
16	63639249	-0.00035	ENSBTAG00000009924
16	63987694	-0.00038	NA
16	69184878	0.00035	NA
16	69202739	0.00035	NA
16	69291746	-0.00033	NA
16	71706912	-0.00033	NA
16	71944945	-0.00039	NA
16	72019993	-0.00036	NA
16	73840001	0.00038	NA
16	73898020	0.00036	ENSBTAG00000012020
16	74123978	0.00039	ENSBTAG00000008710
16	74212100	-0.0004	ENSBTAG00000008710
16	74254279	0.0004	ENSBTAG00000008710
16	74283537	-0.00037	ENSBTAG00000008710
16	74307064	-0.00038	ENSBTAG00000008710
16	74741746	0.00036	NA
16	75305757	-0.00035	NA
16	75433212	-0.00039	ENSBTAG00000002846
16	75462069	0.00036	ENSBTAG00000015086
16	76091078	0.00038	NA
16	76546241	0.00038	NA
16	76606285	0.00044	NA
16	76909654	-0.00035	NA
16	76921668	-0.00038	NA
16	77363460	0.00037	ENSBTAG00000010562
16	77494615	-0.00035	ENSBTAG00000005397
16	77519512	-0.00033	ENSBTAG00000005397
16	77563834	-0.00039	NA
16	77673193	-0.00033	NA
17	10062461	-0.00034	ENSBTAG00000027182
17	43528314	0.00042	NA
17	44188976	0.00036	NA
17	45045550	0.00034	NA
17	58137007	-0.00033	ENSBTAG00000004693
17	58257914	-0.00041	NA
17	58374544	-0.00039	NA
17	58406042	0.00035	ENSBTAG00000001303
17	58966184	-0.00033	NA
17	59004512	-0.00037	NA
17	59704530	-0.00034	ENSBTAG00000044119
17	60222907	0.00033	ENSBTAG00000032097
17	62977480	-0.00041	ENSBTAG00000031824
18	5655435	0.00033	ENSBTAG00000015894
18	7232363	-0.00033	NA
18	10117349	0.00036	ENSBTAG00000034373
18	10142319	0.00033	ENSBTAG00000034373
18	28469129	-0.00034	NA
18	28487717	-0.00036	NA
18	29912926	0.00034	NA
18	29941078	0.00038	NA
18	30018259	0.00036	NA
18	33362137	0.00035	NA
18	35638202	-0.00036	ENSBTAG00000004368
18	39204491	0.00036	ENSBTAG00000046908
18	39204491	0.00036	ENSBTAG00000019887
18	40464954	-0.00046	ENSBTAG00000020434
18	41563324	-0.00038	NA
18	42582935	0.00038	NA
18	42856641	0.00037	NA
18	45999702	-0.00038	NA
18	47862193	0.00037	ENSBTAG00000046367
18	48294173	-0.00035	ENSBTAG00000000182
18	49425130	0.00036	ENSBTAG00000010480
18	49425130	0.00036	ENSBTAG00000010467
18	49446631	0.00036	ENSBTAG00000010483
18	49446631	0.00036	ENSBTAG00000010501
18	52003816	-0.00033	ENSBTAG00000004377
18	53224638	0.00035	ENSBTAG00000007065
18	53224638	0.00035	ENSBTAG00000007070
18	53224638	0.00035	ENSBTAG00000007070
18	55256431	-0.00035	NA
18	55309510	-0.00038	ENSBTAG00000014595
18	58892756	-0.00034	NA
18	59014754	-0.00034	NA
18	60377508	-0.00034	ENSBTAG00000017993
18	65083118	-0.00034	NA
19	1176372	0.00041	ENSBTAG00000034681
19	3858863	-0.00033	NA
19	4268309	0.00039	NA
19	4553575	-0.00038	NA
19	9026978	-0.00038	NA
19	10452024	-0.00048	ENSBTAG00000007176
19	10762274	0.0004	ENSBTAG00000017868
19	10897581	-0.00034	ENSBTAG00000016710
19	10897581	-0.00034	ENSBTAG00000011623
19	11030188	0.00045	ENSBTAG00000029897
19	11030188	0.00045	ENSBTAG00000011623
19	11049355	0.00042	ENSBTAG00000001290
19	11097172	-0.0004	ENSBTAG00000016851
19	13042183	0.00036	ENSBTAG00000020089
19	13098361	0.00033	NA
19	13714911	0.00039	ENSBTAG00000021927
19	14363400	0.00044	NA
19	15684189	-0.00034	NA
19	15926681	-0.00035	NA
19	17987402	0.00035	ENSBTAG00000015527
19	21930663	-0.00036	ENSBTAG00000021370
19	21950487	-0.00036	NA
19	22038801	-0.00035	ENSBTAG00000012371
19	26517316	-0.00035	NA
19	26556279	-0.00037	NA
19	31841674	-0.00035	NA
19	32867556	0.00036	ENSBTAG00000007866
19	32925565	-0.00033	NA
19	35308991	0.00039	NA
19	36121678	0.00034	ENSBTAG00000020629
19	38268968	0.00035	NA
19	39591894	0.00037	NA
19	40596108	0.00038	NA
19	49308657	-0.00039	ENSBTAG00000018420
19	49930085	-0.00038	NA
19	53537772	-0.00034	NA
19	53803674	-0.00033	ENSBTAG00000006280
19	53910263	0.0004	ENSBTAG00000006280
19	53932846	0.00039	ENSBTAG00000006280
19	54756421	-0.00039	NA
19	54852003	0.00034	NA
19	55673659	0.00036	ENSBTAG00000044138
19	55673659	0.00036	ENSBTAG00000019153
19	55721945	-0.00035	NA
19	55765531	-0.00042	ENSBTAG00000001998
19	55847355	-0.00047	ENSBTAG00000005556
19	55871365	-0.00036	NA
19	55937483	-0.00034	ENSBTAG00000020115
19	55967853	-0.00034	ENSBTAG00000020115
20	92150	0.00033	NA
20	999863	0.00041	NA
20	2389754	0.00038	ENSBTAG00000002865
20	6534735	0.00033	NA
21	11097439	0.00033	NA
21	11506475	0.00038	NA
21	11613771	0.00036	NA
21	11662931	0.00034	NA
21	48931536	0.00039	NA
21	59885490	0.0004	NA
21	60021937	0.00034	NA
21	60410389	0.00044	NA
21	60620108	-0.00044	NA
21	62927337	0.00037	ENSBTAG00000016854
21	63880634	0.00036	NA
21	67220188	0.00035	NA
21	67242115	-0.00055	NA
21	67321983	-0.00037	NA
21	68461213	-0.00034	ENSBTAG00000020192
21	68496541	-0.00033	NA
21	69171066	-0.00036	NA
21	69258212	-0.00037	ENSBTAG00000015750
21	69490730	0.00034	NA
21	70272221	-0.00044	ENSBTAG00000017194
21	70294301	-0.00044	NA
21	71136925	-0.00037	ENSBTAG00000007319
22	2069272	0.00036	NA
23	3664434	0.00038	ENSBTAG00000021237
23	10935005	0.00034	NA
23	11311478	-0.00033	ENSBTAG00000017091
23	11379061	0.00041	NA
23	11434187	-0.00034	NA
23	11692615	-0.00034	NA
23	12057530	0.00033	NA
23	12131206	0.00033	NA
23	12319760	0.00038	NA
23	12787744	0.00036	ENSBTAG00000014063
23	24216916	-0.00035	ENSBTAG00000011237
23	28819118	-0.00035	ENSBTAG00000025398
23	31354655	-0.00034	ENSBTAG00000031753
23	31354655	-0.00034	ENSBTAG00000010852
23	31559440	0.00037	NA
23	31652533	-0.00035	ENSBTAG00000031773
23	31652533	-0.00035	ENSBTAG00000031773
23	31652533	-0.00035	ENSBTAG00000031773
23	31652533	-0.00035	ENSBTAG00000031773
23	31652533	-0.00035	ENSBTAG00000031738
23	32844188	-0.00038	ENSBTAG00000016337
23	32844188	-0.00038	ENSBTAG00000000365
23	32898092	-0.00037	ENSBTAG00000021903
23	32948876	-0.00048	ENSBTAG00000021902
23	35503902	0.00033	NA
23	35606289	-0.00034	NA
23	36112949	-0.00035	NA
23	36558895	0.00034	NA
23	37654125	-0.00034	NA
23	50374337	0.00036	NA
23	50443262	0.00038	ENSBTAG00000006378
23	50490654	0.00033	ENSBTAG00000000786
24	19984827	-0.00034	ENSBTAG00000004940
24	20025676	-0.00035	ENSBTAG00000004940
24	20886644	0.00037	ENSBTAG00000021581
24	23065592	-0.00039	NA
24	24405106	0.00046	NA
24	26760851	0.00036	NA
24	27903679	-0.00035	NA
25	2577650	0.00033	ENSBTAG00000021407
25	3274322	-0.00034	ENSBTAG00000016629
25	6333623	-0.00033	NA
25	14293043	0.00034	ENSBTAG00000015988
25	14439385	-0.00034	NA
25	18544524	-0.00033	ENSBTAG00000046098
25	21655452	-0.00033	ENSBTAG00000012541
25	21779048	0.00041	ENSBTAG00000020921
25	21808238	0.00038	ENSBTAG00000020921
25	27947783	-0.00037	ENSBTAG00000013081
25	28049888	0.00036	NA
25	28867085	-0.00033	NA
25	29332965	-0.00037	ENSBTAG00000043969
25	31147780	-0.00035	NA
25	31278339	-0.00033	NA
25	31915518	-0.00033	NA
25	32850336	0.00035	NA
25	34399979	0.00035	ENSBTAG00000000781
25	34399979	0.00035	ENSBTAG00000046507
25	34684826	0.00035	ENSBTAG00000017082
26	24786731	0.00037	ENSBTAG00000001017
26	31213256	0.00042	NA
26	48810060	0.00035	NA
26	50280100	0.00033	NA
27	13514364	0.00041	ENSBTAG00000008886
27	14147458	0.00033	ENSBTAG00000018863
27	14638177	0.00035	ENSBTAG00000010351
27	16012903	0.00034	NA
27	18325159	0.00036	ENSBTAG00000007236
27	21676934	-0.00033	NA
27	22878789	-0.0004	ENSBTAG00000015541
27	23598119	0.00042	NA
27	23623456	-0.00043	NA
27	28148660	0.00046	NA
27	29893059	0.00037	NA
27	30445552	-0.00043	ENSBTAG00000010241
27	30673734	0.00034	ENSBTAG00000010241
27	31546451	0.0004	NA
27	33435883	0.00033	ENSBTAG00000037297
27	34605717	0.00035	ENSBTAG00000004830
27	34605717	0.00035	ENSBTAG00000044907
27	34679115	0.00034	ENSBTAG00000020602
27	34704855	0.00039	ENSBTAG00000005725
27	34731324	-0.00037	ENSBTAG00000005725
27	34986016	-0.00036	NA
27	36054950	0.00045	NA
27	36117365	-0.00046	ENSBTAG00000027626
27	37120275	-0.00042	NA
27	37145353	-0.00046	NA
27	37217916	-0.00034	NA
27	37826213	0.00045	NA
27	38109791	-0.00033	NA
27	38795996	0.00036	ENSBTAG00000033137
27	39994067	-0.00034	NA
27	40788350	-0.00043	NA
27	41101170	0.00033	NA
27	41418572	-0.00037	NA
27	41830247	-0.00041	NA
27	42367377	0.00037	NA
27	43459156	0.00034	NA
27	44109080	0.00046	NA
27	44129201	0.00042	NA
27	44203773	-0.00037	NA
27	44339249	0.00038	NA
27	45019081	-0.00034	NA
27	45074641	-0.00039	NA
28	2924302	-0.00035	NA
28	2947166	-0.00038	NA
28	3289667	-0.00042	NA
28	3592677	0.00037	NA
28	5533518	0.00043	NA
28	5563242	-0.00038	NA
28	6355255	0.00034	NA
28	7138132	-0.00034	ENSBTAG00000020361
28	14996556	0.00036	ENSBTAG00000017540
28	14996556	0.00036	ENSBTAG00000010947
28	18536733	0.00034	NA
29	8295671	0.00038	ENSBTAG00000005482
29	9020167	-0.00033	ENSBTAG00000000246
29	9319793	0.00034	ENSBTAG00000007847
29	21297809	-0.00043	NA
29	21329340	0.00041	NA
29	25587657	-0.00033	NA
29	25917670	0.00041	NA
29	26359076	-0.00034	ENSBTAG00000001660
29	33632626	-0.00035	NA
29	36673115	-0.00036	ENSBTAG00000017610
