# Supplementary material for: Gene Mapping and Gene-Set Analysis for Milk Fever Incidence in Holstein Dairy Cattle
Source: Front Genet. 2018 Oct 10;9:465. doi: 10.3389/fgene.2018.00465 (PMC6192420; doi:10.3389/fgene.2018.00465)
Supplement: TABLE S2 — List of significant gene-set terms. [file Table_2.XLSX]

## Sheet: GO Terms
GOID	GO Name	Total Genes	Significant Genes	P-value
GO:0001764	neuron migration	68	8	0.001
GO:0006207	'de novo' pyrimidine nucleobase biosynthetic process	6	3	0.001
GO:0051287	NAD binding	24	5	0.001
GO:0008081	phosphoric diester hydrolase activity	43	6	0.002
GO:0004089	carbonate dehydratase activity	10	3	0.003
GO:0004114	3',5'-cyclic-nucleotide phosphodiesterase activity	21	4	0.003
GO:0006541	glutamine metabolic process	11	3	0.004
GO:0000266	mitochondrial fission	12	3	0.005
GO:0030217	T cell differentiation	24	4	0.006
GO:0001954	positive regulation of cell-matrix adhesion	13	3	0.007
GO:0007269	neurotransmitter secretion	14	3	0.008
GO:0043473	pigmentation	26	4	0.008
GO:0050768	negative regulation of neurogenesis	14	3	0.008
GO:0004115	3',5'-cyclic-AMP phosphodiesterase activity	5	2	0.009
GO:0042981	regulation of apoptotic process	135	10	0.009
GO:0048678	response to axon injury	5	2	0.009
GO:0070419	nonhomologous end joining complex	5	2	0.009
GO:1900004	negative regulation of serine-type endopeptidase activity	5	2	0.009
GO:0006749	glutathione metabolic process	16	3	0.012
GO:0000979	RNA polymerase II core promoter sequence-specific DNA binding	6	2	0.013
GO:0004672	protein kinase activity	353	19	0.013
GO:0006612	protein targeting to membrane	6	2	0.013
GO:0032836	glomerular basement membrane development	6	2	0.013
GO:0040016	embryonic cleavage	6	2	0.013
GO:0042577	lipid phosphatase activity	6	2	0.013
GO:0048339	paraxial mesoderm development	6	2	0.013
GO:0098742	cell-cell adhesion via plasma-membrane adhesion molecules	6	2	0.013
GO:0030334	regulation of cell migration	47	5	0.014
GO:0006325	chromatin organization	67	6	0.017
GO:0033116	endoplasmic reticulum-Golgi intermediate compartment membrane	7	2	0.018
GO:0044539	long-chain fatty acid import	7	2	0.018
GO:0045740	positive regulation of DNA replication	7	2	0.018
GO:0046007	negative regulation of activated T cell proliferation	7	2	0.018
GO:0046839	phospholipid dephosphorylation	7	2	0.018
GO:0071837	HMG box domain binding	7	2	0.018
GO:0000723	telomere maintenance	19	3	0.019
GO:0046627	negative regulation of insulin receptor signaling pathway	19	3	0.019
GO:1990841	promoter-specific chromatin binding	19	3	0.019
GO:0006468	protein phosphorylation	398	20	0.021
GO:0006302	double-strand break repair	35	4	0.022
GO:1903077	negative regulation of protein localization to plasma membrane	8	2	0.023
GO:0016605	PML body	36	4	0.024
GO:0031463	Cul3-RING ubiquitin ligase complex	37	4	0.026
GO:0035556	intracellular signal transduction	280	15	0.026
GO:0046777	protein autophosphorylation	94	7	0.026
GO:0005509	calcium ion binding	408	20	0.027
GO:0019899	enzyme binding	161	10	0.027
GO:0007169	transmembrane receptor protein tyrosine kinase signaling pathway	75	6	0.028
GO:0001227	transcriptional repressor activity, RNA polymerase II transcription regulatory region sequence-specific DNA binding	38	4	0.029
GO:0002931	response to ischemia	9	2	0.029
GO:0006096	glycolytic process	22	3	0.029
GO:0008195	phosphatidate phosphatase activity	9	2	0.029
GO:0016079	synaptic vesicle exocytosis	9	2	0.029
GO:0021983	pituitary gland development	9	2	0.029
GO:0022408	negative regulation of cell-cell adhesion	9	2	0.029
GO:0031492	nucleosomal DNA binding	9	2	0.029
GO:0071549	cellular response to dexamethasone stimulus	9	2	0.029
GO:0006816	calcium ion transport	77	6	0.031
GO:0000122	negative regulation of transcription by RNA polymerase II	365	18	0.033
GO:0005777	peroxisome	59	5	0.035
GO:0003887	DNA-directed DNA polymerase activity	10	2	0.036
GO:0005003	ephrin receptor activity	10	2	0.036
GO:0005605	basal lamina	10	2	0.036
GO:0031307	integral component of mitochondrial outer membrane	10	2	0.036
GO:0032402	melanosome transport	10	2	0.036
GO:0042113	B cell activation	10	2	0.036
GO:0043171	peptide catabolic process	10	2	0.036
GO:0048814	regulation of dendrite morphogenesis	10	2	0.036
GO:1902043	positive regulation of extrinsic apoptotic signaling pathway via death domain receptors	10	2	0.036
GO:0055114	oxidation-reduction process	399	19	0.039
GO:0006644	phospholipid metabolic process	25	3	0.04
GO:0046872	metal ion binding	1157	46	0.041
GO:0001501	skeletal system development	43	4	0.042
GO:0004867	serine-type endopeptidase inhibitor activity	43	4	0.042
GO:0007411	axon guidance	83	6	0.042
GO:0005721	pericentric heterochromatin	11	2	0.043
GO:0008053	mitochondrial fusion	11	2	0.043
GO:0032421	stereocilium bundle	11	2	0.043
GO:0071345	cellular response to cytokine stimulus	11	2	0.043
GO:0031625	ubiquitin protein ligase binding	152	9	0.045
GO:0003677	DNA binding	711	30	0.048
GO:0005901	caveola	27	3	0.049
GO:0007346	regulation of mitotic cell cycle	45	4	0.049
GO:0030155	regulation of cell adhesion	27	3	0.049
GO:0031252	cell leading edge	27	3	0.049
GO:0042475	odontogenesis of dentin-containing tooth	27	3	0.049
